# Supplementary material for: Cnidium monnieri Polysaccharides Exhibit Inhibitory Effect on Airborne Transmission of Influenza A Virus
Source: Viruses. 2026 Jan 8;18(1):86. doi: 10.3390/v18010086 (PMC12846621; doi:10.3390/v18010086)
Supplement: Supplementary file 1 [file viruses-18-00086-s001.zip]

Archive with 1 entries (1 files):
- viruses-4084162-supplementary.pdf
